# Supplementary material for: Reconstruction of Hand and Foot Defects with Free Serratus Carpaccio Flap and Free Serratus Fascia Flap: A Comparative Retrospective Study of Surgical Outcomes
Source: J Clin Med. 2023 May 6;12(9):3313. doi: 10.3390/jcm12093313 (PMC10179581; doi:10.3390/jcm12093313)
Supplement: Supplementary file 1 [file jcm-12-03313-s001.zip]

Archive with 1 entries (1 files):
- jcm-2341868-supplementary.pdf
